# Supplementary material for: Design, Synthesis, and Biological Evaluation of N14-Amino Acid-Substituted Tetrandrine Derivatives as Potential Antitumor Agents against Human Colorectal Cancer
Source: Molecules. 2022 Jun 23;27(13):4040. doi: 10.3390/molecules27134040 (PMC9268013; doi:10.3390/molecules27134040)
Supplement: Supplementary file 1 [file molecules-27-04040-s001.zip]

Archive with 1 entries (1 files):
- molecules-1742238-supplementary.pdf
